# Supplementary material for: Functional Analysis of a Cotton TPX2-like Gene, GbTPX2-35, in Regulating Fiber Cell Development and Strength in Gossypium barbadense
Source: Genes (Basel). 2026 Mar 30;17(4):395. doi: 10.3390/genes17040395 (PMC13116628; doi:10.3390/genes17040395)
Supplement: Supplementary file 1 [file genes-17-00395-s001.zip]

Archive with 3 entries (3 files):
- Supplementary Figures.pdf
- Table.S1.xlsx
- Table.S2.xlsx
