# Supplementary material for: Functional Analysis of a Cotton TPX2-like Gene, GbTPX2-35, in Regulating Fiber Cell Development and Strength in Gossypium barbadense
Source: Genes (Basel). 2026 Mar 30;17(4):395. doi: 10.3390/genes17040395 (PMC13116628; doi:10.3390/genes17040395)
Supplement: Supplementary file 1 [file genes-17-00395-s001.zip › Table.S1.xlsx]

## Sheet: Sheet1
Table S1: All primer sequence of VIGS and RT-PCR
Experiment	Primer name	sequence
VIGS	VIGS-GbTPX2-35-F	atccggtaccgagctGTGAATGAAGATGTGTTGGGTGT
	VIGS-GbTPX2-35-R	cgagacgcgtgagctGCAGTTCCAATAGTTACCCTGG
qRT-PCR	GbTPX2-33-F	AAACATGTGAGCAAACCGGC
	GbTPX2-33-R	GCATCGGGCTCGCTTTAAAG
	GbTPX2-35-F	ACCGTGAACGAAGATGTGCT
	GbTPX2-35-R	CGCCTGCTGTTCTTCTTTGG
	GbTPX2-20-F	GAGCAACAAACCGGCGAAAA
	GbTPX2-20-R	CACGTTTTCTTCGTTGCCGT
	GbTPX2-02-F	AAGCGTGGATAGCAAACCGA
	GbTPX2-02-R	CACGTTTTCTTCGTTGCCGT
	GbTPX2-13-F	AAACATGTGAGCAAACCGGC
	GbTPX2-13-R	GCATCGGGCTCGCTTTAAAG
	CesA8-F:	CTGGGGAAGTGAGATTGGGT
	CesA8-R:	AGAACCAAGAGCCCATCGAA
	CesA4-F:	ATGGTTACGGTTCATGGGGT
	CesA4-R:	GACTGGACCTGTTTGCTTGG
	TUBB1-F:	GTGGAACAGGGTCAGGGATG
	TUBB1-R:	TTTGCCTCGAAACATTGCCG
	TUBB5-F:	GCTATCGATGGCATCAACCT
	TUBB5-R:	CGGTAGCGTCCTGGTATTGT
	UBQ7-F	GACCTACACCAAGCCCAAGAAG
	UBQ7-R	TGAGCCCACACTTACCACAATAGT
