# Supplementary material for: Functional Analysis of a Cotton TPX2-like Gene, GbTPX2-35, in Regulating Fiber Cell Development and Strength in Gossypium barbadense
Source: Genes (Basel). 2026 Mar 30;17(4):395. doi: 10.3390/genes17040395 (PMC13116628; doi:10.3390/genes17040395)
Supplement: Supplementary file 1 [file genes-17-00395-s001.zip › Table.S2.xlsx]

## Sheet: PiMW
Table S2: The TPX2 family members in the databases of G. barbadense.
Gene ID	Gene name	PI	MW	GrAVY	Predicted Subcelluar Location	Stat	End
Gbar_A01G2832.1	GbTPX2-01	9.19	86459.7	-0.873	Nucleus.	1529011	1534049
Gbar_A01G4937.1	GbTPX2-02	9.68	50557.1	-1.161	Nucleus.	110905037	110908900
Gbar_A03G11645.1	GbTPX2-03	6.56	59831.5	-0.996	Nucleus.	84354266	84359309
Gbar_A03G11729.1	GbTPX2-04	10.02	67485.8	-0.926	Nucleus.	87931041	87936451
Gbar_A03G11906.1	GbTPX2-05	9.46	54839.6	-1.02	Nucleus.	95007590	95013763
Gbar_A03G12043.1	GbTPX2-06	9.31	89095.9	-0.897	Nucleus.	99090465	99095243
Gbar_A05G27273.1	GbTPX2-07	9.62	46946.2	-1.2	Nucleus.	99282940	99285427
Gbar_A06G31539.1	GbTPX2-08	9.2	49238.3	-0.962	Nucleus.	35663800	35669266
Gbar_A07G36259.1	GbTPX2-09	9.16	47381.7	-1.028	Nucleus.	3591186	3595815
Gbar_A07G38580.1	GbTPX2-10	9.65	60618.4	-0.879	Nucleus.	94116100	94113797
Gbar_A08G41188.1	GbTPX2-11	9.13	37044.3	-1.087	Nucleus.	115972484	115976121
Gbar_A09G44743.1	GbTPX2-12	9.08	56632.2	-1.153	Nucleus.	2445721	2449643
Gbar_A10G54618.1	GbTPX2-13	8.93	43700.6	-1.046	Nucleus.	35347466	35351976
Gbar_A11G63217.1	GbTPX2-14	9.93	31195.9	-1.029	Nucleus.	99019124	99022947
Gbar_A11G63889.1	GbTPX2-15	9.87	42871.5	-0.834	Nucleus.	111836296	111839721
Gbar_A12G65064.1	GbTPX2-16	8.89	58541.6	-1.137	Nucleus.	35295563	35298673
Gbar_A12G65923.1	GbTPX2-17	8.26	70502.5	-0.94	Nucleus.	84641373	84646742
Gbar_A13G75278.1	GbTPX2-18	9.38	37671.9	-0.966	Nucleus.	102646615	102649866
Gbar_D01G190.1	GbTPX2-19	9.19	86440.7	-0.874	Nucleus.	1438560	1443478
Gbar_D01G2316.1	GbTPX2-20	9.66	50693.2	-1.171	Nucleus.	60320986	60324697
Gbar_D02G6982.1	GbTPX2-21	8.78	69469.6	-0.887	Nucleus.	51112681	51117699
Gbar_D02G7093.1	GbTPX2-22	9.85	64447.3	-0.836	Nucleus.	54443961	54448823
Gbar_D02G7246.1	GbTPX2-23	9.76	58423.9	-1.04	Nucleus.	58776938	58783125
Gbar_D02G7369.1	GbTPX2-24	9.33	88970.6	-0.911	Nucleus.	61443830	61448727
Gbar_D04G15272.1	GbTPX2-25	9.62	44947.9	-1.166	Nucleus.	6745001	6747070
Gbar_D05G19349.1	GbTPX2-26	8.14	48449.6	-0.963	Nucleus.	4539451	4544181
Gbar_D06G28957.1	GbTPX2-27	8.91	49737.7	-0.949	Nucleus.	22179633	22185053
Gbar_D07G33509.1	GbTPX2-28	8.94	48703.2	-1.036	Nucleus.	3353254	3358130
Gbar_D07G35824.1	GbTPX2-29	9.77	59836.6	-0.888	Nucleus.	57214207	57218068
Gbar_D08G42117.1	GbTPX2-30	9.96	13650	-0.992	Nucleus.	4396710	4399242
Gbar_D08G44189.1	GbTPX2-31	9.32	37431.8	-1.07	Nucleus.	61873479	61877276
Gbar_D09G47567.1	GbTPX2-32	9.24	56983.7	-1.176	Nucleus.	2417427	2421318
Gbar_D10G52054.1	GbTPX2-33	8.66	44559.5	-0.99	Nucleus.	40759750	40764240
Gbar_D11G59159.1	GbTPX2-34	9.98	31321	-1.076	Nucleus.	55498019	55501900
Gbar_D11G59825.1	GbTPX2-35	9.54	39347.1	-0.88	Nucleus.	65585300	65588710
Gbar_D12G68285.1	GbTPX2-36	9.28	58572.1	-1.093	Nucleus.	27486995	27490260
Gbar_D12G69054.1	GbTPX2-37	7.89	70842.6	-0.98	Nucleus.	45941084	45946217
Gbar_D13G72466.1	GbTPX2-38	9.49	37716	-1.011	Nucleus.	53661369	53664683
Gbar_D13G72627.1	GbTPX2-39	8.9	47167.5	-1.09	Nucleus.	55422200	55425771
Gbar_A13G75434.1	GbTPX2-40	9	46988.2	-1.052	Nucleus.	104591351	104594621
